# Supplementary material for: Omega-3 Fatty Acids Weaken Lymphocyte Inflammatory Features and Improve Glycemic Control in Nonobese Diabetic Goto-Kakizaki Rats
Source: Nutrients. 2024 Nov 28;16(23):4106. doi: 10.3390/nu16234106 (PMC11644024; doi:10.3390/nu16234106)
Supplement: Supplementary file 1 [file nutrients-16-04106-s001.zip]

Archive with 1 entries (1 files):
- nutrients-3279546-supplementary.pdf
